# Supplementary material for: Chloroplast Genome Diversity and Marker Potentials of Diverse Ensete ventricosum Accessions
Source: Int J Mol Sci. 2025 Sep 30;26(19):9561. doi: 10.3390/ijms26199561 (PMC12525447; doi:10.3390/ijms26199561)
Supplement: Supplementary file 1 [file ijms-26-09561-s001.zip]

Archive with 2 entries (2 files):
- 2025En15lLCP-Supplydata_Figures-v01.pdf
- SUPPLIMENTALLTABLE.xlsx
