# Supplementary material for: Chloroplast Genome Diversity and Marker Potentials of Diverse Ensete ventricosum Accessions
Source: Int J Mol Sci. 2025 Sep 30;26(19):9561. doi: 10.3390/ijms26199561 (PMC12525447; doi:10.3390/ijms26199561)
Supplement: Supplementary file 1 [file ijms-26-09561-s001.zip › SUPPLIMENTALLTABLE.xlsx]

## Sheet: Table S1
	Table S1 List of the Ensete ventricosum accession, SRA data and chloroplast read identification summary
	Sl	Landraces	SRA id	Total Reads bp	Total bases( GB)	Non aligned read	Aligned exactly 1 time on Reference CP genome	aligned >1 times on Reference CP genome	Total Choloroplast read	% of CP read	Number of Read assembled	Non assembled read	% of assembled read
	1	Arkiya	SRR4304969, SRR4304970, SRR4304981, SRR4304987	40969641	9.8	35387568	227949	5354124	5582073	13.6249	3126160	2455913	56.0036
	2	Astara	SRR4304989	19147232	4.3	16831964	33240	2282028	2315268	12.0919	1937459	377809	83.6818
	3	Bedadeti	SRR1515269, SRX652878, SRX652847	90267094	17.9302	81354473	192963	8719658	8912621	9.87361	4836855	4075766	54.2697
	4	Buffero	SRR4304990	24872909	5	21057202	90634	3725073	3815707	15.3408	2745567	1070140	71.9543
	5	China	SRR8879209	21757644	3.3	19668778	17930	2070936	2088866	9.60061	918103	1170763	43.9522
	6	Derea	SRR4308285, SRR4308286, SRX2200160, SRX2200159	281909522	54	236578792	917502	44413228	45330730	16.0799	22157160	23173570	48.8789
	7	Erpha	SRR4304991, SRR4304992, SRR4304971, SRR4304993	39910496	11	34540486	255615	5114395	5370010	13.4551	4489066	880944	83.5951
	8	JungleSeed	SRR610420	160008901	40.4	136567443	194581	23246877	23441458	14.6501	21890786	1550672	93.3849
	9	Lochingie	SRR4304972, SRR4304973, SRR4304974, SRR4304975	39663578	10.9	34199509	200758	5263311	5464069	13.776	4693049	771020	85.8893
	10	Mazia	SRR4304976, SRR4304977, SRR4304978, SRR4304979	36063554	10.1	30741334	142719	5179501	5322220	14.7579	4744648	577572	89.1479
	11	Nechuwe	SRR4304982	28095465	5.6	22687634	81974	5325857	5407831	19.2481	4161049	1246782	76.9449
	12	Nobo	SRR4304983	23909260	4.8	18880061	56641	4972558	5029199	21.0345	3321181	1708018	66.038
	13	Onjamo	SRR4308284, SRX2200158	65708880	13.2	50593553	236411	14878916	15115327	23.0035	9607466	5507861	63.5611
	14	Siyuti	SRR4304984	23022036	4.6	19294773	81096	3646167	3727263	16.19	2571417	1155846	68.9894
	15	Yako	SRR4304985	24337871	4.9	20156651	102986	4078234	4181220	17.1799	3368448	812772	80.5614
			MAX	281909522	54	236578792	917502	44413228	45330730	23.0035	22157160	23173570	93.3849
			MIN	19147232	3.3	16831964	17930	2070936	2088866	9.60061	918103	377809	43.9522

## Sheet: Table S2
	Table S2 List and count of the unique genes found in the chloroplast genome of 15 Ensete landracese
		Category	Arkiya_count	Arkiya_genes	Astara_count	Astara_genes	Bedadeti_count	Bedadeti_genes	Buffero_count	Buffero_genes	China_count	China_genes	Derea_count	Derea_genes	Erpha_count	Erpha_genes	JungleSeed_count	JungleSeed_genes	Lochingie_count	Lochingie_genes	Mazia_count	Mazia_genes	Nechuwe_count	Nechuwe_genes	Nobo_count	Nobo_genes	Onjamo_count	Onjamo_genes	Siyuti_count	Siyuti_genes	Yako_count	Yako_genes
	Self-replication	Large subunit of ribosomal proteins	12	rpl14, rpl16, rpl2 (3), rpl20, rpl22, rpl23 (2), rpl32, rpl33, rpl36	12	rpl14, rpl16, rpl2 (3), rpl20, rpl22, rpl23 (2), rpl32, rpl33, rpl36	12	rpl14, rpl16, rpl2 (3), rpl20, rpl22, rpl23 (2), rpl32, rpl33, rpl36	12	rpl14, rpl16, rpl2 (3), rpl20, rpl22, rpl23 (2), rpl32, rpl33, rpl36	12	rpl14, rpl16, rpl2 (3), rpl20, rpl22, rpl23 (2), rpl32, rpl33, rpl36	12	rpl14, rpl16, rpl2 (3), rpl20, rpl22, rpl23 (2), rpl32, rpl33, rpl36	12	rpl14, rpl16, rpl2 (3), rpl20, rpl22, rpl23 (2), rpl32, rpl33, rpl36	12	rpl14, rpl16, rpl2 (3), rpl20, rpl22, rpl23 (2), rpl32, rpl33, rpl36	12	rpl14, rpl16, rpl2 (3), rpl20, rpl22, rpl23 (2), rpl32, rpl33, rpl36	12	rpl14, rpl16, rpl2 (3), rpl20, rpl22, rpl23 (2), rpl32, rpl33, rpl36	12	rpl14, rpl16, rpl2 (3), rpl20, rpl22, rpl23 (2), rpl32, rpl33, rpl36	12	rpl14, rpl16, rpl2 (3), rpl20, rpl22, rpl23 (2), rpl32, rpl33, rpl36	12	rpl14, rpl16, rpl2 (3), rpl20, rpl22, rpl23 (2), rpl32, rpl33, rpl36	12	rpl14, rpl16, rpl2 (3), rpl20, rpl22, rpl23 (2), rpl32, rpl33, rpl36	12	rpl14, rpl16, rpl2 (3), rpl20, rpl22, rpl23 (2), rpl32, rpl33, rpl36
		Small subunit of ribosomal proteins	17	rps11, rps12 (3), rps14, rps15 (2), rps16 (2), rps18, rps19, rps2, rps3, rps4, rps7 (2), rps8	17	rps11, rps12 (3), rps14, rps15 (2), rps16 (2), rps18, rps19, rps2, rps3, rps4, rps7 (2), rps8	17	rps11, rps12 (3), rps14, rps15 (2), rps16 (2), rps18, rps19, rps2, rps3, rps4, rps7 (2), rps8	17	rps11, rps12 (3), rps14, rps15 (2), rps16 (2), rps18, rps19, rps2, rps3, rps4, rps7 (2), rps8	17	rps11, rps12 (3), rps14, rps15 (2), rps16 (2), rps18, rps19, rps2, rps3, rps4, rps7 (2), rps8	17	rps11, rps12 (3), rps14, rps15 (2), rps16 (2), rps18, rps19, rps2, rps3, rps4, rps7 (2), rps8	17	rps11, rps12 (3), rps14, rps15 (2), rps16 (2), rps18, rps19, rps2, rps3, rps4, rps7 (2), rps8	17	rps11, rps12 (3), rps14, rps15 (2), rps16 (2), rps18, rps19, rps2, rps3, rps4, rps7 (2), rps8	17	rps11, rps12 (3), rps14, rps15 (2), rps16 (2), rps18, rps19, rps2, rps3, rps4, rps7 (2), rps8	17	rps11, rps12 (3), rps14, rps15 (2), rps16 (2), rps18, rps19, rps2, rps3, rps4, rps7 (2), rps8	17	rps11, rps12 (3), rps14, rps15 (2), rps16 (2), rps18, rps19, rps2, rps3, rps4, rps7 (2), rps8	17	rps11, rps12 (3), rps14, rps15 (2), rps16 (2), rps18, rps19, rps2, rps3, rps4, rps7 (2), rps8	17	rps11, rps12 (3), rps14, rps15 (2), rps16 (2), rps18, rps19, rps2, rps3, rps4, rps7 (2), rps8	17	rps11, rps12 (3), rps14, rps15 (2), rps16 (2), rps18, rps19, rps2, rps3, rps4, rps7 (2), rps8	17	rps11, rps12 (3), rps14, rps15 (2), rps16 (2), rps18, rps19, rps2, rps3, rps4, rps7 (2), rps8
		DNA-dependent RNA polymerase	4	rpoA, rpoB, rpoC1, rpoC2	4	rpoA, rpoB, rpoC1, rpoC2	4	rpoA, rpoB, rpoC1, rpoC2	4	rpoA, rpoB, rpoC1, rpoC2	4	rpoA, rpoB, rpoC1, rpoC2	4	rpoA, rpoB, rpoC1, rpoC2	4	rpoA, rpoB, rpoC1, rpoC2	4	rpoA, rpoB, rpoC1, rpoC2	4	rpoA, rpoB, rpoC1, rpoC2	4	rpoA, rpoB, rpoC1, rpoC2	4	rpoA, rpoB, rpoC1, rpoC2	4	rpoA, rpoB, rpoC1, rpoC2	4	rpoA, rpoB, rpoC1, rpoC2	4	rpoA, rpoB, rpoC1, rpoC2	4	rpoA, rpoB, rpoC1, rpoC2
		Ribosomal RNA genes	8	rrn16 (2), rrn23 (2), rrn4.5 (2), rrn5 (2)	8	rrn16 (2), rrn23 (2), rrn4.5 (2), rrn5 (2)	8	rrn16 (2), rrn23 (2), rrn4.5 (2), rrn5 (2)	8	rrn16 (2), rrn23 (2), rrn4.5 (2), rrn5 (2)	8	rrn16 (2), rrn23 (2), rrn4.5 (2), rrn5 (2)	8	rrn16 (2), rrn23 (2), rrn4.5 (2), rrn5 (2)	8	rrn16 (2), rrn23 (2), rrn4.5 (2), rrn5 (2)	8	rrn16 (2), rrn23 (2), rrn4.5 (2), rrn5 (2)	8	rrn16 (2), rrn23 (2), rrn4.5 (2), rrn5 (2)	8	rrn16 (2), rrn23 (2), rrn4.5 (2), rrn5 (2)	8	rrn16 (2), rrn23 (2), rrn4.5 (2), rrn5 (2)	8	rrn16 (2), rrn23 (2), rrn4.5 (2), rrn5 (2)	8	rrn16 (2), rrn23 (2), rrn4.5 (2), rrn5 (2)	8	rrn16 (2), rrn23 (2), rrn4.5 (2), rrn5 (2)	8	rrn16 (2), rrn23 (2), rrn4.5 (2), rrn5 (2)
		Transfer RNA genes	37	trnA-UGC (2), trnC-GCA, trnD-GUC, trnE-UUC, trnF-GAA, trnG-GCC, trnG-UCC, trnH-GUG (2), trnI-CAU, trnI-GAU (2), trnL-CAA (2), trnL-UAA, trnL-UAG, trnM-CAU (3), trnN-GUU (2), trnP-UGG, trnQ-UUG, trnR-ACG (2), trnR-UCU, trnS-GCU, trnS-GGA, trnS-UGA, trnT-GGU, trnT-UGU, trnV-GAC (2), trnV-UAC, trnW-CCA, trnY-GUA	37	trnA-UGC (2), trnC-GCA, trnD-GUC, trnE-UUC, trnF-GAA, trnG-GCC, trnG-UCC, trnH-GUG (2), trnI-CAU, trnI-GAU (2), trnL-CAA (2), trnL-UAA, trnL-UAG, trnM-CAU (3), trnN-GUU (2), trnP-UGG, trnQ-UUG, trnR-ACG (2), trnR-UCU, trnS-GCU, trnS-GGA, trnS-UGA, trnT-GGU, trnT-UGU, trnV-GAC (2), trnV-UAC, trnW-CCA, trnY-GUA	37	trnA-UGC (2), trnC-GCA, trnD-GUC, trnE-UUC, trnF-GAA, trnG-GCC, trnG-UCC, trnH-GUG (2), trnI-CAU, trnI-GAU (2), trnL-CAA (2), trnL-UAA, trnL-UAG, trnM-CAU (3), trnN-GUU (2), trnP-UGG, trnQ-UUG, trnR-ACG (2), trnR-UCU, trnS-GCU, trnS-GGA, trnS-UGA, trnT-GGU, trnT-UGU, trnV-GAC (2), trnV-UAC, trnW-CCA, trnY-GUA	37	trnA-UGC (2), trnC-GCA, trnD-GUC, trnE-UUC, trnF-GAA, trnG-GCC, trnG-UCC, trnH-GUG (2), trnI-CAU, trnI-GAU (2), trnL-CAA (2), trnL-UAA, trnL-UAG, trnM-CAU (3), trnN-GUU (2), trnP-UGG, trnQ-UUG, trnR-ACG (2), trnR-UCU, trnS-GCU, trnS-GGA, trnS-UGA, trnT-GGU, trnT-UGU, trnV-GAC (2), trnV-UAC, trnW-CCA, trnY-GUA	37	trnA-UGC (2), trnC-GCA, trnD-GUC, trnE-UUC, trnF-GAA, trnG-GCC, trnG-UCC, trnH-GUG (2), trnI-CAU, trnI-GAU (2), trnL-CAA (2), trnL-UAA, trnL-UAG, trnM-CAU (3), trnN-GUU (2), trnP-UGG, trnQ-UUG, trnR-ACG (2), trnR-UCU, trnS-GCU, trnS-GGA, trnS-UGA, trnT-GGU, trnT-UGU, trnV-GAC (2), trnV-UAC, trnW-CCA, trnY-GUA	37	trnA-UGC (2), trnC-GCA, trnD-GUC, trnE-UUC, trnF-GAA, trnG-GCC, trnG-UCC, trnH-GUG (2), trnI-CAU, trnI-GAU (2), trnL-CAA (2), trnL-UAA, trnL-UAG, trnM-CAU (3), trnN-GUU (2), trnP-UGG, trnQ-UUG, trnR-ACG (2), trnR-UCU, trnS-GCU, trnS-GGA, trnS-UGA, trnT-GGU, trnT-UGU, trnV-GAC (2), trnV-UAC, trnW-CCA, trnY-GUA	37	trnA-UGC (2), trnC-GCA, trnD-GUC, trnE-UUC, trnF-GAA, trnG-GCC, trnG-UCC, trnH-GUG (2), trnI-CAU, trnI-GAU (2), trnL-CAA (2), trnL-UAA, trnL-UAG, trnM-CAU (3), trnN-GUU (2), trnP-UGG, trnQ-UUG, trnR-ACG (2), trnR-UCU, trnS-GCU, trnS-GGA, trnS-UGA, trnT-GGU, trnT-UGU, trnV-GAC (2), trnV-UAC, trnW-CCA, trnY-GUA	37	trnA-UGC (2), trnC-GCA, trnD-GUC, trnE-UUC, trnF-GAA, trnG-GCC, trnG-UCC, trnH-GUG (2), trnI-CAU, trnI-GAU (2), trnL-CAA (2), trnL-UAA, trnL-UAG, trnM-CAU (3), trnN-GUU (2), trnP-UGG, trnQ-UUG, trnR-ACG (2), trnR-UCU, trnS-GCU, trnS-GGA, trnS-UGA, trnT-GGU, trnT-UGU, trnV-GAC (2), trnV-UAC, trnW-CCA, trnY-GUA	37	trnA-UGC (2), trnC-GCA, trnD-GUC, trnE-UUC, trnF-GAA, trnG-GCC, trnG-UCC, trnH-GUG (2), trnI-CAU, trnI-GAU (2), trnL-CAA (2), trnL-UAA, trnL-UAG, trnM-CAU (3), trnN-GUU (2), trnP-UGG, trnQ-UUG, trnR-ACG (2), trnR-UCU, trnS-GCU, trnS-GGA, trnS-UGA, trnT-GGU, trnT-UGU, trnV-GAC (2), trnV-UAC, trnW-CCA, trnY-GUA	37	trnA-UGC (2), trnC-GCA, trnD-GUC, trnE-UUC, trnF-GAA, trnG-GCC, trnG-UCC, trnH-GUG (2), trnI-CAU, trnI-GAU (2), trnL-CAA (2), trnL-UAA, trnL-UAG, trnM-CAU (3), trnN-GUU (2), trnP-UGG, trnQ-UUG, trnR-ACG (2), trnR-UCU, trnS-GCU, trnS-GGA, trnS-UGA, trnT-GGU, trnT-UGU, trnV-GAC (2), trnV-UAC, trnW-CCA, trnY-GUA	37	trnA-UGC (2), trnC-GCA, trnD-GUC, trnE-UUC, trnF-GAA, trnG-GCC, trnG-UCC, trnH-GUG (2), trnI-CAU, trnI-GAU (2), trnL-CAA (2), trnL-UAA, trnL-UAG, trnM-CAU (3), trnN-GUU (2), trnP-UGG, trnQ-UUG, trnR-ACG (2), trnR-UCU, trnS-GCU, trnS-GGA, trnS-UGA, trnT-GGU, trnT-UGU, trnV-GAC (2), trnV-UAC, trnW-CCA, trnY-GUA	37	trnA-UGC (2), trnC-GCA, trnD-GUC, trnE-UUC, trnF-GAA, trnG-GCC, trnG-UCC, trnH-GUG (2), trnI-CAU, trnI-GAU (2), trnL-CAA (2), trnL-UAA, trnL-UAG, trnM-CAU (3), trnN-GUU (2), trnP-UGG, trnQ-UUG, trnR-ACG (2), trnR-UCU, trnS-GCU, trnS-GGA, trnS-UGA, trnT-GGU, trnT-UGU, trnV-GAC (2), trnV-UAC, trnW-CCA, trnY-GUA	37	trnA-UGC (2), trnC-GCA, trnD-GUC, trnE-UUC, trnF-GAA, trnG-GCC, trnG-UCC, trnH-GUG (2), trnI-CAU, trnI-GAU (2), trnL-CAA (2), trnL-UAA, trnL-UAG, trnM-CAU (3), trnN-GUU (2), trnP-UGG, trnQ-UUG, trnR-ACG (2), trnR-UCU, trnS-GCU, trnS-GGA, trnS-UGA, trnT-GGU, trnT-UGU, trnV-GAC (2), trnV-UAC, trnW-CCA, trnY-GUA	37	trnA-UGC (2), trnC-GCA, trnD-GUC, trnE-UUC, trnF-GAA, trnG-GCC, trnG-UCC, trnH-GUG (2), trnI-CAU, trnI-GAU (2), trnL-CAA (2), trnL-UAA, trnL-UAG, trnM-CAU (3), trnN-GUU (2), trnP-UGG, trnQ-UUG, trnR-ACG (2), trnR-UCU, trnS-GCU, trnS-GGA, trnS-UGA, trnT-GGU, trnT-UGU, trnV-GAC (2), trnV-UAC, trnW-CCA, trnY-GUA	37	trnA-UGC (2), trnC-GCA, trnD-GUC, trnE-UUC, trnF-GAA, trnG-GCC, trnG-UCC, trnH-GUG (2), trnI-CAU, trnI-GAU (2), trnL-CAA (2), trnL-UAA, trnL-UAG, trnM-CAU (3), trnN-GUU (2), trnP-UGG, trnQ-UUG, trnR-ACG (2), trnR-UCU, trnS-GCU, trnS-GGA, trnS-UGA, trnT-GGU, trnT-UGU, trnV-GAC (2), trnV-UAC, trnW-CCA, trnY-GUA
	Photosynthesis	Photosystem I	5	psaA, psaB, psaC, psaI, psaJ	5	psaA, psaB, psaC, psaI, psaJ	5	psaA, psaB, psaC, psaI, psaJ	5	psaA, psaB, psaC, psaI, psaJ	5	psaA, psaB, psaC, psaI, psaJ	5	psaA, psaB, psaC, psaI, psaJ	5	psaA, psaB, psaC, psaI, psaJ	5	psaA, psaB, psaC, psaI, psaJ	5	psaA, psaB, psaC, psaI, psaJ	5	psaA, psaB, psaC, psaI, psaJ	5	psaA, psaB, psaC, psaI, psaJ	5	psaA, psaB, psaC, psaI, psaJ	5	psaA, psaB, psaC, psaI, psaJ	5	psaA, psaB, psaC, psaI, psaJ	5	psaA, psaB, psaC, psaI, psaJ
		Photosystem II	13	psbA, psbB, psbD, psbE, psbF, psbH, psbI, psbJ, psbK, psbL, psbM, psbT, psbZ	13	psbA, psbB, psbD, psbE, psbF, psbH, psbI, psbJ, psbK, psbL, psbM, psbT, psbZ	13	psbA, psbB, psbD, psbE, psbF, psbH, psbI, psbJ, psbK, psbL, psbM, psbT, psbZ	13	psbA, psbB, psbD, psbE, psbF, psbH, psbI, psbJ, psbK, psbL, psbM, psbT, psbZ	13	psbA, psbB, psbD, psbE, psbF, psbH, psbI, psbJ, psbK, psbL, psbM, psbT, psbZ	13	psbA, psbB, psbD, psbE, psbF, psbH, psbI, psbJ, psbK, psbL, psbM, psbT, psbZ	13	psbA, psbB, psbD, psbE, psbF, psbH, psbI, psbJ, psbK, psbL, psbM, psbT, psbZ	13	psbA, psbB, psbD, psbE, psbF, psbH, psbI, psbJ, psbK, psbL, psbM, psbT, psbZ	13	psbA, psbB, psbD, psbE, psbF, psbH, psbI, psbJ, psbK, psbL, psbM, psbT, psbZ	13	psbA, psbB, psbD, psbE, psbF, psbH, psbI, psbJ, psbK, psbL, psbM, psbT, psbZ	13	psbA, psbB, psbD, psbE, psbF, psbH, psbI, psbJ, psbK, psbL, psbM, psbT, psbZ	13	psbA, psbB, psbD, psbE, psbF, psbH, psbI, psbJ, psbK, psbL, psbM, psbT, psbZ	13	psbA, psbB, psbD, psbE, psbF, psbH, psbI, psbJ, psbK, psbL, psbM, psbT, psbZ	13	psbA, psbB, psbD, psbE, psbF, psbH, psbI, psbJ, psbK, psbL, psbM, psbT, psbZ	13	psbA, psbB, psbD, psbE, psbF, psbH, psbI, psbJ, psbK, psbL, psbM, psbT, psbZ
	NADH dehydrogenase	NADH dehydrogenase	14	ndhA (3), ndhB (2), ndhD, ndhE, ndhF, ndhG, ndhH (2), ndhI, ndhJ, ndhK	14	ndhA (3), ndhB (2), ndhD, ndhE, ndhF, ndhG, ndhH (2), ndhI, ndhJ, ndhK	14	ndhA (3), ndhB (2), ndhD, ndhE, ndhF, ndhG, ndhH (2), ndhI, ndhJ, ndhK	14	ndhA (3), ndhB (2), ndhD, ndhE, ndhF, ndhG, ndhH (2), ndhI, ndhJ, ndhK	14	ndhA (3), ndhB (2), ndhD, ndhE, ndhF, ndhG, ndhH (2), ndhI, ndhJ, ndhK	14	ndhA (3), ndhB (2), ndhD, ndhE, ndhF, ndhG, ndhH (2), ndhI, ndhJ, ndhK	14	ndhA (3), ndhB (2), ndhD, ndhE, ndhF, ndhG, ndhH (2), ndhI, ndhJ, ndhK	14	ndhA (3), ndhB (2), ndhD, ndhE, ndhF, ndhG, ndhH (2), ndhI, ndhJ, ndhK	14	ndhA (3), ndhB (2), ndhD, ndhE, ndhF, ndhG, ndhH (2), ndhI, ndhJ, ndhK	14	ndhA (3), ndhB (2), ndhD, ndhE, ndhF, ndhG, ndhH (2), ndhI, ndhJ, ndhK	14	ndhA (3), ndhB (2), ndhD, ndhE, ndhF, ndhG, ndhH (2), ndhI, ndhJ, ndhK	14	ndhA (3), ndhB (2), ndhD, ndhE, ndhF, ndhG, ndhH (2), ndhI, ndhJ, ndhK	14	ndhA (3), ndhB (2), ndhD, ndhE, ndhF, ndhG, ndhH (2), ndhI, ndhJ, ndhK	14	ndhA (3), ndhB (2), ndhD, ndhE, ndhF, ndhG, ndhH (2), ndhI, ndhJ, ndhK	14	ndhA (3), ndhB (2), ndhD, ndhE, ndhF, ndhG, ndhH (2), ndhI, ndhJ, ndhK
		Cytochrome b/f complex	6	petA, petB, petD, petG, petL, petN	6	petA, petB, petD, petG, petL, petN	6	petA, petB, petD, petG, petL, petN	6	petA, petB, petD, petG, petL, petN	6	petA, petB, petD, petG, petL, petN	6	petA, petB, petD, petG, petL, petN	6	petA, petB, petD, petG, petL, petN	6	petA, petB, petD, petG, petL, petN	6	petA, petB, petD, petG, petL, petN	6	petA, petB, petD, petG, petL, petN	6	petA, petB, petD, petG, petL, petN	6	petA, petB, petD, petG, petL, petN	6	petA, petB, petD, petG, petL, petN	6	petA, petB, petD, petG, petL, petN	6	petA, petB, petD, petG, petL, petN
		ATP synthase	5	atpA, atpE, atpF, atpH, atpI	5	atpA, atpE, atpF, atpH, atpI	5	atpA, atpE, atpF, atpH, atpI	5	atpA, atpE, atpF, atpH, atpI	5	atpA, atpE, atpF, atpH, atpI	5	atpA, atpE, atpF, atpH, atpI	5	atpA, atpE, atpF, atpH, atpI	5	atpA, atpE, atpF, atpH, atpI	5	atpA, atpE, atpF, atpH, atpI	5	atpA, atpE, atpF, atpH, atpI	5	atpA, atpE, atpF, atpH, atpI	5	atpA, atpE, atpF, atpH, atpI	5	atpA, atpE, atpF, atpH, atpI	5	atpA, atpE, atpF, atpH, atpI	5	atpA, atpE, atpF, atpH, atpI
		RubisCo large subunit	1	rbcL	1	rbcL	1	rbcL	1	rbcL	1	rbcL	1	rbcL	1	rbcL	1	rbcL	1	rbcL	1	rbcL	1	rbcL	1	rbcL	1	rbcL	1	rbcL	1	rbcL
	Other genes	Maturase K	0		0		0		0		0		0		0		0		0		0		0		0		0		0		0
		Envelope membrane protein	1	cemA	1	cemA	1	cemA	2	cemA (2)	1	cemA	1	cemA	1	cemA	2	cemA (2)	1	cemA	1	cemA	1	cemA	1	cemA	1	cemA	1	cemA	1	cemA
		Subunit of acetyl-CoAcarboxylase	1	accD	1	accD	1	accD	1	accD	1	accD	1	accD	1	accD	1	accD	1	accD	1	accD	1	accD	1	accD	1	accD	1	accD	1	accD
		C-type cytochrome synthesis gene	1	ccsA	1	ccsA	1	ccsA	1	ccsA	1	ccsA	1	ccsA	1	ccsA	1	ccsA	1	ccsA	1	ccsA	1	ccsA	1	ccsA	1	ccsA	1	ccsA	1	ccsA
		Protease	2	clpP1 (2)	2	clpP1 (2)	2	clpP1 (2)	2	clpP1 (2)	1	clpP1	2	clpP1 (2)	2	clpP1 (2)	2	clpP1 (2)	2	clpP1 (2)	2	clpP1 (2)	2	clpP1 (2)	2	clpP1 (2)	2	clpP1 (2)	2	clpP1 (2)	2	clpP1 (2)
		Conserved hypothetical chloroplast open reading frames	4	ycf1, ycf1-fragment, ycf2 (2)	4	ycf1, ycf1-fragment, ycf2 (2)	4	ycf1, ycf1-fragment, ycf2 (2)	4	ycf1 (2), ycf2 (2)	4	ycf1 (2), ycf2 (2)	4	ycf1, ycf1-fragment, ycf2 (2)	4	ycf1, ycf1-fragment, ycf2 (2)	4	ycf1, ycf1-fragment, ycf2 (2)	4	ycf1, ycf1-fragment, ycf2 (2)	4	ycf1 (2), ycf2 (2)	4	ycf1, ycf1-fragment, ycf2 (2)	4	ycf1, ycf1-fragment, ycf2 (2)	4	ycf1, ycf1-fragment, ycf2 (2)	4	ycf1, ycf1-fragment, ycf2 (2)	4	ycf1, ycf1-fragment, ycf2 (2)
		Translation initiation factor gene	1	infA	1	infA	1	infA	1	infA	1	infA	1	infA	1	infA	1	infA	1	infA	1	infA	1	infA	1	infA	1	infA	1	infA	1	infA
		Photosystem biogenesis factor	1	pbf1	1	pbf1	1	pbf1	1	pbf1	1	pbf1	1	pbf1	1	pbf1	1	pbf1	1	pbf1	1	pbf1	1	pbf1	1	pbf1	1	pbf1	1	pbf1	1	pbf1
	Note: Numbers in brackets represent the gene count.

## Sheet: Table S3
	Table S3 Codon usage and codon-anticodon recogniation pattern of the cp of of 15 Ensete ventricosum landraces.
				Arkiya			Astara			Bedadeti			Buffero			Derea			Erpha			Lochingie			Mazia			Nechuwe			Nobo			Onjamo			Siyuti			Yako			JungleSeed			China
	Amino acid	Codon	A/T or G/C rich codon at 3' end	Count	RSCU	Frequency	Count	RSCU	Frequency	Count	RSCU	Frequency	Count	RSCU	Frequency	Count	RSCU	Frequency	Count	RSCU	Frequency	Count	RSCU	Frequency	Count	RSCU	Frequency	Count	RSCU	Frequency	Count	RSCU	Frequency	Count	RSCU	Frequency	Count	RSCU	Frequency	Count	RSCU	Frequency	Count	RSCU	Frequency	Count	RSCU	Frequency
	Ala	GCG	G/C	238	4.28	0.16	349	6.31	0.19	251	4.51	0.15	252	4.54	0.15	267	4.8	0.17	249	4.49	0.16	250	4.51	0.16	261	4.7	0.16	241	4.34	0.17	270	4.87	0.16	240	4.33	0.15	248	4.46	0.15	260	4.69	0.15	256	4.59	0.15	295	5.33	0.17
	Ala	GCA	A/T	451	8.1	0.3	540	9.77	0.3	493	8.86	0.3	525	9.46	0.31	472	8.49	0.29	457	8.24	0.29	478	8.62	0.3	475	8.55	0.3	421	7.59	0.29	479	8.64	0.29	447	8.06	0.29	495	8.9	0.3	482	8.69	0.29	459	8.24	0.27	489	8.83	0.29
	Ala	GCT	A/T	463	8.32	0.31	517	9.35	0.28	480	8.63	0.29	539	9.71	0.32	521	9.37	0.32	532	9.59	0.33	506	9.12	0.31	517	9.31	0.32	442	7.96	0.3	527	9.5	0.32	481	8.67	0.31	518	9.32	0.32	565	10.18	0.34	488	8.76	0.29	529	9.56	0.31
	Ala	GCC	G/C	347	6.24	0.23	411	7.43	0.23	439	7.89	0.26	379	6.83	0.22	353	6.35	0.22	364	6.56	0.23	375	6.76	0.23	347	6.25	0.22	346	6.23	0.24	365	6.58	0.22	386	6.96	0.25	382	6.87	0.23	379	6.83	0.22	494	8.87	0.29	396	7.15	0.23
	Sub Total			1499	6.735	0.25	1817	8.215	0.25	1663	7.4725	0.25	1695	7.635	0.25	1613	7.2525	0.25	1602	7.22	0.2525	1609	7.2525	0.25	1600	7.2025	0.25	1450	6.53	0.25	1641	7.3975	0.2475	1554	7.005	0.25	1643	7.3875	0.25	1686	7.5975	0.25	1697	7.615	0.25	1709	7.7175	0.25
	Cys	TGT	A/T	729	13.1	0.64	771	13.94	0.63	755	13.57	0.62	801	14.44	0.64	769	13.82	0.63	691	12.45	0.58	758	13.67	0.62	780	14.05	0.64	768	13.84	0.61	772	13.92	0.64	779	14.04	0.64	825	14.84	0.66	780	14.06	0.63	731	13.12	0.62	717	12.95	0.58
	Cys	TGC	G/C	418	7.51	0.36	462	8.36	0.37	469	8.43	0.38	460	8.29	0.36	449	8.07	0.37	493	8.89	0.42	459	8.28	0.38	441	7.94	0.36	482	8.69	0.39	440	7.94	0.36	445	8.02	0.36	432	7.77	0.34	462	8.33	0.37	450	8.08	0.38	527	9.52	0.42
	Sub Total			1147	10.305	0.5	1233	11.15	0.5	1224	11	0.5	1261	11.365	0.5	1218	10.945	0.5	1184	10.67	0.5	1217	10.975	0.5	1221	10.995	0.5	1250	11.265	0.5	1212	10.93	0.5	1224	11.03	0.5	1257	11.305	0.5	1242	11.195	0.5	1181	10.6	0.5	1244	11.235	0.5
	Asp	GAT	A/T	1207	21.69	0.71	1194	21.6	0.68	1100	19.77	0.71	1128	20.33	0.71	1181	21.23	0.72	1250	22.53	0.73	1171	21.11	0.72	1162	20.92	0.72	1202	21.66	0.71	1187	21.41	0.72	1178	21.23	0.71	1197	21.53	0.7	1174	21.16	0.71	1063	19.08	0.73	1046	18.9	0.68
	Asp	GAC	G/C	487	8.75	0.29	563	10.18	0.32	448	8.05	0.29	465	8.38	0.29	454	8.16	0.28	466	8.4	0.27	445	8.02	0.28	449	8.08	0.28	493	8.88	0.29	457	8.24	0.28	475	8.56	0.29	506	9.1	0.3	469	8.45	0.29	390	7	0.27	501	9.05	0.32
	Sub Total			1694	15.22	0.5	1757	15.89	0.5	1548	13.91	0.5	1593	14.355	0.5	1635	14.695	0.5	1716	15.465	0.5	1616	14.565	0.5	1611	14.5	0.5	1695	15.27	0.5	1644	14.825	0.5	1653	14.895	0.5	1703	15.315	0.5	1643	14.805	0.5	1453	13.04	0.5	1547	13.975	0.5
	Glu	GAG	G/C	661	11.88	0.31	810	14.65	0.34	613	11.02	0.28	621	11.19	0.3	607	10.91	0.3	689	12.42	0.32	627	11.3	0.3	636	11.45	0.3	641	11.55	0.3	655	11.81	0.29	621	11.19	0.3	673	12.1	0.31	597	10.76	0.28	593	10.64	0.29	699	12.63	0.33
	Glu	GAA	A/T	1450	26.06	0.69	1581	28.59	0.66	1539	27.66	0.72	1479	26.65	0.7	1440	25.89	0.7	1492	26.89	0.68	1494	26.94	0.7	1456	26.22	0.7	1493	26.9	0.7	1571	28.33	0.71	1458	26.28	0.7	1516	27.26	0.69	1544	27.83	0.72	1451	26.04	0.71	1427	25.78	0.67
	Sub Total			2111	18.97	0.5	2391	21.62	0.5	2152	19.34	0.5	2100	18.92	0.5	2047	18.4	0.5	2181	19.655	0.5	2121	19.12	0.5	2092	18.835	0.5	2134	19.225	0.5	2226	20.07	0.5	2079	18.735	0.5	2189	19.68	0.5	2141	19.295	0.5	2044	18.34	0.5	2126	19.205	0.5
	Phe	TTT	A/T	2334	41.94	0.6	1860	33.64	0.6	2216	39.83	0.6	2206	39.75	0.6	2265	40.72	0.6	2269	40.9	0.61	2221	40.04	0.61	2272	40.91	0.62	2176	39.21	0.6	2175	39.22	0.6	2157	38.87	0.59	2223	39.98	0.6	2197	39.6	0.61	2353	42.23	0.6	2131	38.49	0.59
	Phe	TTC	G/C	1530	27.49	0.4	1227	22.19	0.4	1494	26.85	0.4	1498	27	0.4	1520	27.33	0.4	1444	26.03	0.39	1413	25.48	0.39	1420	25.57	0.38	1440	25.95	0.4	1440	25.97	0.4	1494	26.92	0.41	1490	26.8	0.4	1432	25.81	0.39	1578	28.32	0.4	1471	26.57	0.41
	Sub Total			3864	34.715	0.5	3087	27.915	0.5	3710	33.34	0.5	3704	33.375	0.5	3785	34.025	0.5	3713	33.465	0.5	3634	32.76	0.5	3692	33.24	0.5	3616	32.58	0.5	3615	32.595	0.5	3651	32.895	0.5	3713	33.39	0.5	3629	32.705	0.5	3931	35.275	0.5	3602	32.53	0.5
	Gly	GGG	G/C	586	10.53	0.26	833	15.07	0.29	886	15.92	0.31	546	9.84	0.23	575	10.34	0.24	551	9.93	0.23	584	10.53	0.24	600	10.8	0.24	592	10.67	0.25	583	10.51	0.24	619	11.16	0.25	559	10.05	0.24	571	10.29	0.23	1020	18.31	0.34	753	13.6	0.28
	Gly	GGA	A/T	828	14.88	0.36	1030	18.63	0.36	982	17.65	0.35	891	16.06	0.37	892	16.04	0.37	889	16.02	0.37	904	16.3	0.37	894	16.1	0.36	857	15.44	0.36	899	16.21	0.37	872	15.72	0.35	869	15.63	0.37	946	17.05	0.38	933	16.74	0.31	919	16.6	0.34
	Gly	GGT	A/T	537	9.65	0.24	627	11.34	0.22	488	8.77	0.17	629	11.34	0.26	591	10.62	0.25	621	11.19	0.26	626	11.29	0.25	599	10.79	0.24	602	10.85	0.25	572	10.32	0.23	584	10.52	0.24	590	10.61	0.25	627	11.3	0.25	527	9.46	0.18	588	10.62	0.22
	Gly	GGC	G/C	333	5.98	0.15	410	7.42	0.14	469	8.43	0.17	320	5.77	0.13	341	6.13	0.14	359	6.47	0.15	351	6.33	0.14	359	6.46	0.15	347	6.25	0.14	389	7.02	0.16	383	6.9	0.16	342	6.15	0.14	366	6.6	0.15	508	9.12	0.17	458	8.27	0.17
	Sub Total			2284	10.26	0.2525	2900	13.115	0.2525	2825	12.6925	0.25	2386	10.7525	0.2475	2399	10.7825	0.25	2420	10.9025	0.2525	2465	11.1125	0.25	2452	11.0375	0.2475	2398	10.8025	0.25	2443	11.015	0.25	2458	11.075	0.25	2360	10.61	0.25	2510	11.31	0.2525	2988	13.4075	0.25	2718	12.2725	0.2525
	His	CAT	A/T	1049	18.85	0.7	939	16.98	0.69	997	17.92	0.72	1015	18.29	0.72	1036	18.62	0.71	1041	18.76	0.73	1011	18.23	0.71	994	17.9	0.69	1059	19.08	0.72	1041	18.77	0.72	1038	18.71	0.71	1022	18.38	0.71	997	17.97	0.71	972	17.44	0.72	913	16.49	0.67
	His	CAC	G/C	457	8.21	0.3	421	7.61	0.31	393	7.06	0.28	393	7.08	0.28	418	7.51	0.29	384	6.92	0.27	410	7.39	0.29	439	7.9	0.31	419	7.55	0.28	410	7.39	0.28	425	7.66	0.29	421	7.57	0.29	407	7.34	0.29	374	6.71	0.28	448	8.09	0.33
	Sub Total			1506	13.53	0.5	1360	12.295	0.5	1390	12.49	0.5	1408	12.685	0.5	1454	13.065	0.5	1425	12.84	0.5	1421	12.81	0.5	1433	12.9	0.5	1478	13.315	0.5	1451	13.08	0.5	1463	13.185	0.5	1443	12.975	0.5	1404	12.655	0.5	1346	12.075	0.5	1361	12.29	0.5
	Ile	ATA	A/T	1659	29.81	0.36	1676	30.31	0.39	1651	29.68	0.34	1644	29.63	0.35	1706	30.67	0.36	1535	27.67	0.34	1608	28.99	0.35	1608	28.95	0.35	1606	28.94	0.35	1714	30.91	0.37	1659	29.9	0.35	1629	29.3	0.35	1639	29.54	0.35	1625	29.16	0.34	1545	27.91	0.36
	Ile	ATT	A/T	1812	32.56	0.39	1614	29.19	0.38	1904	34.22	0.4	1874	33.77	0.4	1824	32.79	0.39	1881	33.9	0.42	1893	34.13	0.41	1846	33.24	0.4	1878	33.84	0.4	1855	33.45	0.4	1859	33.5	0.39	1872	33.67	0.4	1889	34.05	0.41	1918	34.42	0.4	1702	30.75	0.4
	Ile	ATC	G/C	1132	20.34	0.25	987	17.85	0.23	1248	22.43	0.26	1221	22	0.26	1169	21.02	0.25	1116	20.11	0.25	1145	20.64	0.25	1166	21	0.25	1160	20.9	0.25	1094	19.73	0.23	1221	22	0.26	1213	21.81	0.26	1101	19.84	0.24	1212	21.75	0.25	1028	18.57	0.24
	Sub Total			4603	27.57	0.333333	4277	25.7833	0.333333	4803	28.7767	0.333333	4739	28.4667	0.336667	4699	28.16	0.333333	4532	27.2267	0.336667	4646	27.92	0.336667	4620	27.73	0.333333	4644	27.8933	0.333333	4663	28.03	0.333333	4739	28.4667	0.333333	4714	28.26	0.336667	4629	27.81	0.333333	4755	28.4433	0.33	4275	25.7433	0.333333
	Lys	AAG	G/C	1153	20.72	0.33	1294	23.4	0.34	1151	20.69	0.32	1116	20.11	0.33	1091	19.61	0.32	1088	19.61	0.32	1131	20.39	0.33	1120	20.17	0.32	1159	20.89	0.33	1112	20.05	0.32	1160	20.91	0.33	1099	19.76	0.32	1085	19.56	0.32	1130	20.28	0.33	1188	21.46	0.34
	Lys	AAA	A/T	2308	41.47	0.67	2537	45.89	0.66	2458	44.18	0.68	2287	41.21	0.67	2314	41.6	0.68	2342	42.21	0.68	2347	42.32	0.67	2402	43.25	0.68	2354	42.42	0.67	2412	43.5	0.68	2311	41.65	0.67	2301	41.38	0.68	2259	40.72	0.68	2335	41.9	0.67	2296	41.48	0.66
	Sub Total			3461	31.095	0.5	3831	34.645	0.5	3609	32.435	0.5	3403	30.66	0.5	3405	30.605	0.5	3430	30.91	0.5	3478	31.355	0.5	3522	31.71	0.5	3513	31.655	0.5	3524	31.775	0.5	3471	31.28	0.5	3400	30.57	0.5	3344	30.14	0.5	3465	31.09	0.5	3484	31.47	0.5
	Leu	TTG	G/C	1197	21.51	0.2	1030	18.63	0.21	1108	19.92	0.21	1123	20.24	0.21	1197	21.52	0.22	1103	19.88	0.21	1079	19.45	0.2	1157	20.83	0.21	1128	20.33	0.21	1168	21.06	0.21	1181	21.28	0.22	1166	20.97	0.21	1124	20.26	0.21	1176	21.1	0.22	1094	19.76	0.2
	Leu	TTA	A/T	1253	22.52	0.21	1137	20.56	0.23	1167	20.98	0.22	1148	20.69	0.21	1222	21.97	0.22	1148	20.69	0.21	1214	21.89	0.22	1249	22.49	0.22	1138	20.51	0.21	1204	21.71	0.22	1173	21.14	0.22	1261	22.68	0.22	1186	21.38	0.22	1120	20.1	0.21	1170	21.14	0.22
	Leu	CTG	G/C	592	10.64	0.1	509	9.21	0.1	523	9.4	0.1	519	9.35	0.1	526	9.46	0.1	534	9.62	0.1	497	8.96	0.09	529	9.53	0.1	512	9.23	0.1	512	9.23	0.09	523	9.43	0.1	539	9.69	0.1	536	9.66	0.1	500	8.97	0.09	521	9.41	0.1
	Leu	CTA	A/T	885	15.9	0.15	775	14.02	0.16	821	14.76	0.15	821	14.8	0.15	815	14.65	0.15	801	14.44	0.15	854	15.4	0.16	843	15.18	0.15	807	14.54	0.15	794	14.32	0.15	799	14.4	0.15	850	15.29	0.15	840	15.14	0.16	751	13.48	0.14	736	13.3	0.14
	Leu	CTT	A/T	1173	21.08	0.2	926	16.75	0.19	1072	19.27	0.2	1091	19.66	0.2	1060	19.06	0.19	1089	19.63	0.2	1109	19.99	0.2	1107	19.93	0.2	1118	20.15	0.21	1123	20.25	0.21	1100	19.82	0.2	1138	20.47	0.2	1103	19.88	0.2	1132	20.32	0.21	1137	20.54	0.21
	Leu	CTC	G/C	743	13.35	0.13	607	10.98	0.12	658	11.83	0.12	676	12.18	0.13	678	12.19	0.12	688	12.4	0.13	693	12.49	0.13	679	12.23	0.12	668	12.04	0.12	664	11.97	0.12	666	12	0.12	670	12.05	0.12	630	11.36	0.12	652	11.7	0.12	700	12.64	0.13
	Sub Total			5843	17.5	0.165	4984	15.025	0.168333	5349	16.0267	0.166667	5378	16.1533	0.166667	5498	16.475	0.166667	5363	16.11	0.166667	5446	16.3633	0.166667	5564	16.6983	0.166667	5371	16.1333	0.166667	5465	16.4233	0.166667	5442	16.345	0.168333	5624	16.8583	0.166667	5419	16.28	0.168333	5331	15.945	0.165	5358	16.1317	0.166667
	Met	ATG	G/C	1061	19.07	1	1033	18.68	1	983	17.67	1	1081	19.48	1	1013	18.21	1	1019	18.37	1	1031	18.59	1	975	17.56	1	993	17.89	1	993	17.91	1	983	17.72	1	1002	18.02	1	1027	18.51	1	1026	18.41	1	938	16.94	1
	Sub Total			1061	19.07	1	1033	18.68	1	983	17.67	1	1081	19.48	1	1013	18.21	1	1019	18.37	1	1031	18.59	1	975	17.56	1	993	17.89	1	993	17.91	1	983	17.72	1	1002	18.02	1	1027	18.51	1	1026	18.41	1	938	16.94	1
	Asn	AAT	A/T	1893	34.02	0.68	1671	30.22	0.65	1875	33.7	0.68	1876	33.81	0.69	1837	33.02	0.68	1919	34.59	0.69	1883	33.95	0.69	1885	33.94	0.7	1881	33.9	0.68	1829	32.98	0.69	1919	34.58	0.68	1890	33.99	0.69	1847	33.29	0.69	1838	32.99	0.68	1804	32.59	0.68
	Asn	AAC	G/C	891	16.01	0.32	898	16.24	0.35	890	16	0.32	851	15.34	0.31	847	15.23	0.32	845	15.23	0.31	852	15.36	0.31	824	14.84	0.3	874	15.75	0.32	834	15.04	0.31	889	16.02	0.32	830	14.93	0.31	831	14.98	0.31	867	15.56	0.32	860	15.54	0.32
	Sub Total			2784	25.015	0.5	2569	23.23	0.5	2765	24.85	0.5	2727	24.575	0.5	2684	24.125	0.5	2764	24.91	0.5	2735	24.655	0.5	2709	24.39	0.5	2755	24.825	0.5	2663	24.01	0.5	2808	25.3	0.5	2720	24.46	0.5	2678	24.135	0.5	2705	24.275	0.5	2664	24.065	0.5
	Pro	CCG	G/C	409	7.35	0.16	413	7.47	0.18	426	7.66	0.16	451	8.13	0.18	382	6.87	0.15	452	8.15	0.17	461	8.31	0.18	460	8.28	0.18	413	7.44	0.16	458	8.26	0.18	439	7.91	0.17	413	7.43	0.16	442	7.97	0.17	503	9.03	0.16	467	8.44	0.17
	Pro	CCA	A/T	845	15.18	0.33	751	13.58	0.33	794	14.27	0.31	802	14.45	0.31	803	14.44	0.32	853	15.37	0.33	793	14.3	0.31	839	15.11	0.33	831	14.97	0.33	821	14.81	0.32	771	13.89	0.31	843	15.16	0.33	834	15.03	0.32	819	14.7	0.26	739	13.35	0.27
	Pro	CCT	A/T	667	11.99	0.26	588	10.63	0.26	686	12.33	0.26	700	12.61	0.27	696	12.51	0.28	673	12.13	0.26	708	12.77	0.27	666	11.99	0.26	677	12.2	0.27	681	12.28	0.26	669	12.06	0.27	690	12.41	0.27	696	12.55	0.27	722	12.96	0.23	704	12.72	0.26
	Pro	CCC	G/C	602	10.82	0.24	520	9.4	0.23	685	12.31	0.26	597	10.76	0.23	617	11.09	0.25	625	11.26	0.24	613	11.05	0.24	601	10.82	0.23	592	10.67	0.24	631	11.38	0.24	636	11.46	0.25	624	11.22	0.24	646	11.64	0.25	1048	18.81	0.34	794	14.34	0.29
	Sub Total			2523	11.335	0.2475	2272	10.27	0.25	2591	11.6425	0.2475	2550	11.4875	0.2475	2498	11.2275	0.25	2603	11.7275	0.25	2575	11.6075	0.25	2566	11.55	0.25	2513	11.32	0.25	2591	11.6825	0.25	2515	11.33	0.25	2570	11.555	0.25	2618	11.7975	0.2525	3092	13.875	0.2475	2704	12.2125	0.2475
	Gln	CAG	G/C	537	9.65	0.32	557	10.07	0.35	492	8.84	0.32	524	9.44	0.32	496	8.92	0.3	502	9.05	0.3	515	9.29	0.32	512	9.22	0.32	533	9.6	0.32	495	8.93	0.3	493	8.88	0.3	526	9.46	0.32	509	9.17	0.31	480	8.61	0.29	486	8.78	0.31
	Gln	CAA	A/T	1136	20.41	0.68	1049	18.97	0.65	1052	18.91	0.68	1115	20.09	0.68	1153	20.73	0.7	1179	21.25	0.7	1107	19.96	0.68	1078	19.41	0.68	1150	20.72	0.68	1141	20.58	0.7	1131	20.38	0.7	1095	19.69	0.68	1124	20.26	0.69	1174	21.07	0.71	1059	19.13	0.69
	Sub Total			1673	15.03	0.5	1606	14.52	0.5	1544	13.875	0.5	1639	14.765	0.5	1649	14.825	0.5	1681	15.15	0.5	1622	14.625	0.5	1590	14.315	0.5	1683	15.16	0.5	1636	14.755	0.5	1624	14.63	0.5	1621	14.575	0.5	1633	14.715	0.5	1654	14.84	0.5	1545	13.955	0.5
	Arg	AGG	G/C	652	11.72	0.19	897	16.22	0.22	734	13.19	0.2	636	11.46	0.18	696	12.51	0.19	663	11.95	0.19	668	12.04	0.19	695	12.51	0.2	692	12.47	0.2	628	11.33	0.19	696	12.54	0.2	649	11.67	0.19	665	11.99	0.19	733	13.15	0.21	799	14.43	0.21
	Arg	AGA	A/T	1136	20.41	0.33	1374	24.85	0.34	1191	21.41	0.32	1210	21.81	0.34	1190	21.39	0.33	1155	20.82	0.33	1102	19.87	0.32	1186	21.36	0.34	1088	19.61	0.31	1133	20.43	0.33	1170	21.09	0.33	1071	19.26	0.31	1188	21.41	0.33	1126	20.21	0.32	1231	22.24	0.32
	Arg	CGG	G/C	427	7.67	0.12	484	8.75	0.12	451	8.11	0.12	426	7.68	0.12	396	7.12	0.11	382	6.89	0.11	381	6.87	0.11	393	7.08	0.11	408	7.35	0.12	381	6.87	0.11	407	7.33	0.12	438	7.88	0.13	401	7.23	0.11	466	8.36	0.13	446	8.06	0.12
	Arg	CGA	A/T	593	10.66	0.17	634	11.47	0.15	634	11.4	0.17	611	11.01	0.17	617	11.09	0.17	592	10.67	0.17	612	11.03	0.18	587	10.57	0.17	578	10.42	0.17	579	10.44	0.17	604	10.89	0.17	594	10.68	0.17	661	11.91	0.18	532	9.55	0.15	603	10.89	0.16
	Arg	CGT	A/T	391	7.03	0.11	429	7.76	0.1	401	7.21	0.11	417	7.51	0.12	487	8.76	0.13	442	7.97	0.13	434	7.82	0.13	413	7.44	0.12	440	7.93	0.13	410	7.39	0.12	408	7.35	0.12	440	7.91	0.13	418	7.53	0.12	378	6.78	0.11	431	7.79	0.11
	Arg	CGC	G/C	264	4.74	0.08	278	5.03	0.07	282	5.07	0.08	261	4.7	0.07	259	4.66	0.07	266	4.79	0.08	253	4.56	0.07	250	4.5	0.07	265	4.78	0.08	259	4.67	0.08	253	4.56	0.07	274	4.93	0.08	245	4.42	0.07	309	5.55	0.09	331	5.98	0.09
	Sub Total			3463	10.3717	0.166667	4096	12.3467	0.166667	3693	11.065	0.166667	3561	10.695	0.166667	3645	10.9217	0.166667	3500	10.515	0.168333	3450	10.365	0.166667	3524	10.5767	0.168333	3471	10.4267	0.168333	3390	10.1883	0.166667	3538	10.6267	0.168333	3466	10.3883	0.168333	3578	10.7483	0.166667	3544	10.6	0.168333	3841	11.565	0.168333
	Ser	AGT	A/T	723	12.99	0.15	729	13.19	0.16	656	11.79	0.13	704	12.69	0.14	747	13.43	0.15	776	13.99	0.16	771	13.9	0.15	749	13.49	0.14	767	13.82	0.15	776	13.99	0.15	717	12.92	0.14	728	13.09	0.14	767	13.82	0.15	688	12.35	0.14	736	13.3	0.15
	Ser	AGC	G/C	479	8.61	0.1	561	10.15	0.13	522	9.38	0.1	473	8.52	0.1	549	9.87	0.11	525	9.46	0.1	491	8.85	0.1	509	9.17	0.1	526	9.48	0.1	467	8.42	0.09	549	9.89	0.11	460	8.27	0.09	450	8.11	0.09	507	9.1	0.1	562	10.15	0.11
	Ser	TCG	G/C	638	11.46	0.13	547	9.89	0.12	627	11.27	0.13	643	11.59	0.13	617	11.09	0.12	631	11.37	0.13	610	11	0.12	676	12.17	0.13	641	11.55	0.13	670	12.08	0.13	627	11.3	0.12	631	11.35	0.13	637	11.48	0.12	598	10.73	0.12	623	11.25	0.13
	Ser	TCA	A/T	972	17.47	0.2	884	15.99	0.2	1027	18.46	0.21	1019	18.36	0.21	1006	18.09	0.2	962	17.34	0.19	992	17.89	0.2	1051	18.93	0.2	986	17.77	0.19	1008	18.18	0.2	990	17.84	0.2	1068	19.21	0.21	1110	20.01	0.21	903	16.21	0.19	909	16.42	0.18
	Ser	TCT	A/T	1181	21.22	0.24	1036	18.74	0.23	1189	21.37	0.24	1184	21.34	0.24	1206	21.68	0.24	1196	21.56	0.24	1230	22.18	0.24	1206	21.72	0.23	1208	21.77	0.24	1182	21.32	0.24	1183	21.32	0.24	1208	21.72	0.24	1248	22.49	0.24	1168	20.96	0.24	1148	20.74	0.23
	Ser	TCC	G/C	931	16.73	0.19	731	13.22	0.16	975	17.52	0.2	938	16.9	0.19	946	17.01	0.19	916	16.51	0.18	958	17.27	0.19	991	17.84	0.19	977	17.61	0.19	914	16.48	0.18	966	17.41	0.19	942	16.94	0.19	962	17.34	0.19	1013	18.18	0.21	954	17.23	0.19
	Sub Total			4924	14.7467	0.168333	4488	13.53	0.166667	4996	14.965	0.168333	4961	14.9	0.168333	5071	15.195	0.168333	5006	15.0383	0.166667	5052	15.1817	0.166667	5182	15.5533	0.165	5105	15.3333	0.166667	5017	15.0783	0.165	5032	15.1133	0.166667	5037	15.0967	0.166667	5174	15.5417	0.166667	4877	14.5883	0.166667	4932	14.8483	0.165
	Thr	ACG	G/C	394	7.08	0.17	501	9.06	0.19	432	7.76	0.17	397	7.15	0.16	456	8.2	0.18	406	7.32	0.16	423	7.63	0.17	426	7.67	0.17	390	7.03	0.16	447	8.06	0.18	409	7.37	0.17	384	6.91	0.16	395	7.12	0.16	410	7.36	0.18	471	8.51	0.18
	Thr	ACA	A/T	720	12.94	0.3	867	15.68	0.32	774	13.91	0.31	801	14.44	0.31	757	13.61	0.29	766	13.81	0.3	791	14.26	0.31	762	13.72	0.3	710	12.79	0.29	720	12.98	0.29	719	12.96	0.3	735	13.22	0.3	812	14.64	0.32	694	12.45	0.3	800	14.45	0.3
	Thr	ACT	A/T	707	12.7	0.3	698	12.62	0.26	690	12.4	0.28	760	13.7	0.3	725	13.03	0.28	756	13.63	0.3	734	13.23	0.29	724	13.04	0.29	715	12.88	0.29	712	12.84	0.29	673	12.13	0.28	736	13.24	0.3	707	12.74	0.28	657	11.79	0.29	709	12.81	0.27
	Thr	ACC	G/C	562	10.1	0.24	622	11.25	0.23	608	10.93	0.24	593	10.69	0.23	636	11.43	0.25	603	10.87	0.24	588	10.6	0.23	603	10.86	0.24	610	10.99	0.25	613	11.06	0.25	625	11.26	0.26	588	10.57	0.24	599	10.8	0.24	537	9.64	0.23	659	11.9	0.25
	Sub Total			2383	10.705	0.2525	2688	12.1525	0.25	2504	11.25	0.25	2551	11.495	0.25	2574	11.5675	0.25	2531	11.4075	0.25	2536	11.43	0.25	2515	11.3225	0.25	2425	10.9225	0.2475	2492	11.235	0.2525	2426	10.93	0.2525	2443	10.985	0.25	2513	11.325	0.25	2298	10.31	0.25	2639	11.9175	0.25
	Val	GTG	G/C	460	8.27	0.17	515	9.31	0.19	384	6.9	0.17	459	8.27	0.18	449	8.07	0.18	423	7.62	0.16	460	8.29	0.18	427	7.69	0.17	480	8.65	0.19	439	7.92	0.17	436	7.86	0.17	439	7.89	0.17	426	7.68	0.17	357	6.41	0.16	458	8.27	0.18
	Val	GTA	A/T	806	14.48	0.31	850	15.37	0.32	635	11.41	0.29	814	14.67	0.32	757	13.61	0.31	801	14.44	0.31	803	14.48	0.31	744	13.4	0.3	755	13.61	0.3	811	14.63	0.32	793	14.29	0.31	773	13.9	0.31	827	14.91	0.32	681	12.22	0.3	799	14.43	0.31
	Val	GTT	A/T	872	15.67	0.33	872	15.77	0.33	825	14.83	0.37	837	15.08	0.32	828	14.89	0.33	869	15.66	0.33	854	15.4	0.33	811	14.6	0.33	822	14.81	0.33	844	15.22	0.33	850	15.32	0.34	832	14.96	0.33	844	15.21	0.33	815	14.63	0.36	841	15.19	0.33
	Val	GTC	G/C	503	9.04	0.19	437	7.9	0.16	375	6.74	0.17	466	8.4	0.18	445	8	0.18	508	9.16	0.2	474	8.55	0.18	468	8.43	0.19	452	8.15	0.18	469	8.46	0.18	451	8.13	0.18	466	8.38	0.19	463	8.35	0.18	400	7.18	0.18	481	8.69	0.19
	Sub Total			2641	11.865	0.25	2674	12.0875	0.25	2219	9.97	0.25	2576	11.605	0.25	2479	11.1425	0.25	2601	11.72	0.25	2591	11.68	0.25	2450	11.03	0.2475	2509	11.305	0.25	2563	11.5575	0.25	2530	11.4	0.25	2510	11.2825	0.25	2560	11.5375	0.25	2253	10.11	0.25	2579	11.645	0.2525
	Trp	TGG	G/C	764	13.73	1	794	14.36	1	788	14.16	1	787	14.18	1	776	13.95	1	796	14.35	1	769	13.86	1	751	13.52	1	764	13.77	1	717	12.93	1	779	14.04	1	740	13.31	1	721	13	1	811	14.55	1	750	13.55	1
	Sub Total			764	13.73	1	794	14.36	1	788	14.16	1	787	14.18	1	776	13.95	1	796	14.35	1	769	13.86	1	751	13.52	1	764	13.77	1	717	12.93	1	779	14.04	1	740	13.31	1	721	13	1	811	14.55	1	750	13.55	1	0
	Tyr	TAT	A/T	1604	28.82	0.68	1441	26.06	0.66	1482	26.64	0.68	1534	27.64	0.68	1531	27.52	0.67	1654	29.81	0.69	1581	28.5	0.67	1584	28.52	0.68	1578	28.44	0.66	1520	27.41	0.67	1559	28.1	0.67	1611	28.97	0.68	1533	27.63	0.68	1587	28.48	0.7	1468	26.52	0.66
	Tyr	TAC	G/C	765	13.75	0.32	742	13.42	0.34	709	12.74	0.32	735	13.25	0.32	752	13.52	0.33	751	13.54	0.31	763	13.76	0.33	752	13.54	0.32	803	14.47	0.34	735	13.26	0.33	779	14.04	0.33	754	13.56	0.32	715	12.89	0.32	692	12.42	0.3	766	13.84	0.34
	Sub Total			2369	21.285	0.5	2183	19.74	0.5	2191	19.69	0.5	2269	20.445	0.5	2283	20.52	0.5	2405	21.675	0.5	2344	21.13	0.5	2336	21.03	0.5	2381	21.455	0.5	2255	20.335	0.5	2338	21.07	0.5	2365	21.265	0.5	2248	20.26	0.5	2279	20.45	0.5	2234	20.18	0.5
	End	TGA	A/T	963	17.3	0.32	1097	19.84	0.34	1087	19.54	0.35	1032	18.6	0.33	1066	19.16	0.33	983	17.72	0.33	1064	19.18	0.34	1074	19.34	0.34	1077	19.41	0.32	1066	19.22	0.33	1072	19.32	0.34	1035	18.61	0.34	1107	19.95	0.36	986	17.69	0.33	1059	19.13	0.34
	End	TAG	G/C	846	15.2	0.28	847	15.32	0.26	811	14.58	0.26	836	15.07	0.27	833	14.98	0.26	765	13.79	0.25	785	14.15	0.25	807	14.53	0.26	880	15.86	0.26	812	14.64	0.25	806	14.53	0.25	837	15.05	0.27	764	13.77	0.25	769	13.8	0.26	803	14.51	0.26
	End	TAA	A/T	1244	22.35	0.41	1306	23.62	0.4	1191	21.41	0.39	1253	22.58	0.4	1301	23.39	0.41	1262	22.75	0.42	1257	22.66	0.4	1249	22.49	0.4	1389	25.03	0.42	1371	24.72	0.42	1303	23.48	0.41	1213	21.81	0.39	1212	21.85	0.39	1237	22.2	0.41	1246	22.51	0.4
	Total			54886			54496			54848			54703			54849			54686			54695			54784			54730			54733			54709			54865			54759			54911			54608
	No of codon A/T rich at 3’ end			34591			34000			34312			34747			34815			34876			34910			34812			34573			34929			34426			34868			35163			33863			33631
	No of codon G/C rich at 3’ end			21059			21290			21324			20743			20810			20606			20554			20723			20921			20521			21062			20737			20317			21859			21727
	RSCU=	Relative synonymous codon usage
	Frequency=	Codon frequency relative to each amino acid
	Total codons	Max		54911
	Total codons	Min		54496
[truncated: 3 more columns]

## Sheet: Table S4
	Table S4 RNA editing patterns in Ensete verticosum CP genome predicted by PREP-CP
	Gene	Nt Pos	AA Pos	Align Col	Effect	Score	Codon Position	Nt Change	AA changes
	accD	352	118	125	CUU (L) => UUU (F)	1	1	C=>U	L=>F	non-synonymous
		403	135	149	CAU (H) => UAU (Y)	1	1	C=>U	H=>Y	non-synonymous
	atpA	917	306	306	UCA (S) => UUA (L)	1	2	C=>U	S=>L	non-synonymous
		1151	384	384	UCA (S) => UUA (L)	1	2	C=>U	S=>L	non-synonymous
	atpB	403	135	135	CCU (P) => UCU (S)	0.86	1	C=>U	P=>S	non-synonymous
		1184	395	395	UCA (S) => UUA (L)	1	2	C=>U	S=>L	non-synonymous
	atpF	92	31	31	CCA (P) => CUA (L)	0.86	2	C=>U	P=>L	non-synonymous
	atpI	629	210	213	UCA (S) => UUA (L)	1	2	C=>U	S=>L	non-synonymous
	ccsA	638	213	226	ACU (T) => AUU (I)	0.86	2	C=>U	T=>I	non-synonymous
	matK	475	159	165	CAU (H) => UAU (Y)	1	1	C=>U	H=>Y	non-synonymous
		913	305	312	CAC (H) => UAC (Y)	1	1	C=>U	H=>Y	non-synonymous
		1261	421	428	CAU (H) => UAU (Y)	1	1	C=>U	H=>Y	non-synonymous
		1394	465	472	UCA (S) => UUA (L)	0.86	2	C=>U	S=>L	non-synonymous
	ndhA	38	13	189	UCA (S) => UUA (L)	1	2	C=>U	S=>L	non-synonymous
		325	109	285	CAC (H) => UAC (Y)	1	1	C=>U	H=>Y	non-synonymous
		545	182	358	UCC (S) => UUC (F)	1	2	C=>U	S=>F	non-synonymous
	ndhB	149	50	50	UCA (S) => UUA (L)	1	2	C=>U	S=>L	non-synonymous
		467	156	156	CCA (P) => CUA (L)	1	2	C=>U	P=>L	non-synonymous
		586	196	196	CAU (H) => UAU (Y)	1	1	C=>U	H=>Y	non-synonymous
		611	204	204	UCA (S) => UUA (L)	0.8	2	C=>U	S=>L	non-synonymous
		676	226	226	CCC (P) => UCC (S)	1	1	C=>U	P=>S	non-synonymous
		704	235	235	UCC (S) => UUC (F)	1	2	C=>U	S=>F	non-synonymous
		737	246	246	CCA (P) => CUA (L)	1	2	C=>U	P=>L	non-synonymous
	ndhD	2	1	1	ACG (T) => AUG (M)	1	2	C=>U	T=>M	non-synonymous
		143	48	48	CCU (P) => CUU (L)	1	2	C=>U	P=>L	non-synonymous
		245	82	82	UCG (S) => UUG (L)	0.8	2	C=>U	S=>L	non-synonymous
		256	86	88	CCA (P) => UCA (S)	1	1	C=>U	P=>S	non-synonymous
		331	111	113	CCC (P) => UCC (S)	1	1	C=>U	P=>S	non-synonymous
		341	114	116	UCU (S) => UUU (F)	1	2	C=>U	S=>F	non-synonymous
		350	117	119	UCA (S) => UUA (L)	0.8	2	C=>U	S=>L	non-synonymous
		983	328	336	UCA (S) => UUA (L)	1	2	C=>U	S=>L	non-synonymous
		1040	347	355	UCU (S) => UUU (F)	1	2	C=>U	S=>F	non-synonymous
		1412	471	480	CCG (P) => CUG (L)	1	2	C=>U	P=>L	non-synonymous
	ndhF	62	21	21	UCA (S) => UUA (L)	1	2	C=>U	S=>L	non-synonymous
		290	97	97	UCA (S) => UUA (L)	1	2	C=>U	S=>L	non-synonymous
		1333	445	447	CUU (L) => UUU (F)	1	1	C=>U	L=>F	non-synonymous
		1733	578	593	ACA (T) => AUA (I)	1	2	C=>U	T=>I	non-synonymous
		1820	607	622	UCC (S) => UUC (F)	1	2	C=>U	S=>F	non-synonymous
	ndhG	40	14	14	CUU (L) => UUU (F)	1	1	C=>U	L=>F	non-synonymous
		155	52	52	CCA (P) => CUA (L)	1	2	C=>U	P=>L	non-synonymous
		314	105	105	ACA (T) => AUA (I)	0.8	2	C=>U	T=>I	non-synonymous
	petB	385	129	136	CAU (H) => UAU (Y)	1	1	C=>U	H=>Y	non-synonymous
		562	188	195	CUU (L) => UUU (F)	1	1	C=>U	L=>F	non-synonymous
	petD	239	80	83	UCU (S) => UUU (F)	1	2	C=>U	S=>F	non-synonymous
		304	102	105	CCG (P) => UCG (S)	1	1	C=>U	P=>S	non-synonymous
		356	119	122	UCC (S) => UUC (F)	1	2	C=>U	S=>F	non-synonymous
	psbB	152	51	51	GCU (A) => GUU (V)	1	2	C=>U	A=>V	non-synonymous
		370	124	124	CGU (R) => UGU (C)	1	1	C=>U	R=>C	non-synonymous
	psbF	77	26	26	UCU (S) => UUU (F)	1	2	C=>U	S=>F	non-synonymous
	rpl20	26	9	9	ACA (T) => AUA (I)	0.86	2	C=>U	T=>I	non-synonymous
		131	44	44	GCU (A) => GUU (V)	0.86	2	C=>U	A=>V	non-synonymous
		290	97	97	CCU (P) => CUU (L)	1	2	C=>U	P=>L	non-synonymous
		308	103	103	UCA (S) => UUA (L)	0.86	2	C=>U	S=>L	non-synonymous
	rpl23	116	39	39	GCC (A) => GUC (V)	0.86	2	C=>U	A=>V	non-synonymous
	rpoA	368	123	123	UCA (S) => UUA (L)	1	2	C=>U	S=>L	non-synonymous
		830	277	279	UCA (S) => UUA (L)	1	2	C=>U	S=>L	non-synonymous
		920	307	309	ACG (T) => AUG (M)	0.86	2	C=>U	T=>M	non-synonymous
	rpoB	476	159	160	UCG (S) => UUG (L)	0.86	2	C=>U	S=>L	non-synonymous
		554	185	186	UCA (S) => UUA (L)	1	2	C=>U	S=>L	non-synonymous
		569	190	191	UCG (S) => UUG (L)	1	2	C=>U	S=>L	non-synonymous
		626	209	210	CCG (P) => CUG (L)	0.86	2	C=>U	P=>L	non-synonymous
		2006	669	686	UCU (S) => UUU (F)	1	2	C=>U	S=>F	non-synonymous
		2432	811	829	UCA (S) => UUA (L)	0.86	2	C=>U	S=>L	non-synonymous
		2594	865	883	GCG (A) => GUG (V)	1	2	C=>U	A=>V	non-synonymous
	rpoC1	206	69	213	UCA (S) => UUA (L)	1	2	C=>U	S=>L	non-synonymous
	rpoC2	2275	759	948	CGG (R) => UGG (W)	1	1	C=>U	R=>W	non-synonymous
		3698	1233	1450	UCA (S) => UUA (L)	0.86	2	C=>U	S=>L	non-synonymous
	rps14	80	27	27	UCA (S) => UUA (L)	1	2	C=>U	S=>L	non-synonymous
		149	50	53	CCA (P) => CUA (L)	1	2	C=>U	P=>L	non-synonymous
	rps16	49	17	26	CCC (P) => UCC (S)	0.8	1	C=>U	P=>S	non-synonymous
		140	47	56	UCC (S) => UUC (F)	1	2	C=>U	S=>F	non-synonymous
	rps2	248	83	83	UCA (S) => UUA (L)	1	2	C=>U	S=>L	non-synonymous
	rps8	182	61	61	UCA (S) => UUA (L)	0.86	2	C=>U	S=>L	non-synonymous
		217	73	75	CAC (H) => UAC (Y)	1	1	C=>U	H=>Y	non-synonymous
	ycf3	14	5	17	ACC (T) => AUC (I)	1	2	C=>U	T=>I	non-synonymous
		119	40	74	ACU (T) => AUU (I)	1	2	C=>U	T=>I	non-synonymous
		140	47	81	ACA (T) => AUA (I)	0.86	2	C=>U	T=>I	non-synonymous

## Sheet: Table S5
	Table S5. Sumarry of SSR analysis of 15 Ensete cp genome
		Arkiya	Astara	Bedadeti	Buffero	China	Derea	Erpha	JungleSeed	Lochingie	Mazia	Nechuwe	Nobo	Onjamo	Siyuti	Yako	Total	Average	%
	Total size of examined sequences (bp)	168732	168785	168779	168696	168388	168778	168727	168396	168726	168806	168760	168757	168758	168755	168757	2530600	168707
	Total number of identified SSRs	73	61	73	74	80	58	85	120	84	85	70	71	57	75	59	1125	75		120	57
	SSR in compound formation	11	6	12	7	22	5	25	21	19	24	9	9	7	10	5	192	12.8		25	5
	SSR density (1SSR per in bp)	2311.4	2766.97	2312.04	2279.68	2104.85	2909.97	1985.02	1403.3	2008.64	1985.95	2410.86	2376.86	2960.67	2250.07	2860.29	2249.42			2960.67	1403.3
	SSR density (in per kb)	0.432639	0.361407	0.432518	0.438659	0.475093	0.343647	0.503772	0.712606	0.497849	0.503537	0.41479	0.420723	0.337762	0.444431	0.349615	0.444559			0.712606	0.337762
	SSR type
	Mono	44	37	46	42	56	30	51	88	49	59	42	35	27	43	33	682	45.4667	60.6222
	Di	8	6	10	10	6	11	12	8	12	7	8	15	9	12	8	142	9.46667	12.6222
	Tri	5	4	5	6	4	4	4	7	6	3	4	5	5	6	3	71	4.73333	6.31111
	Tetra	13	13	11	13	11	10	17	11	12	12	12	13	12	11	11	182	12.1333	16.1778
	Penta	0	0	0	2	0	2	1	3	2	1	3	3	3	2	4	26	1.73333	2.31111
	Hexa	3	1	1	1	3	1	0	3	3	3	1	0	1	1	0	22	1.46667	1.95556
	Repeats
	A/T	41	36	39	41	53	29	50	40	48	54	42	34	24	41	30	602	40.1333	53.5111
	C/G	3	1	7	1	3	1	1	48	1	5	0	1	3	2	3	80	5.33333	7.11111
	AG/CT	4	4	5	4	2	4	6	2	6	2	2	6	4	6	4	61	4.06667	5.42222
	AT/AT	4	2	5	6	4	7	6	6	6	5	6	9	5	6	4	81	5.4	7.2
	AAG/CTT	3	3	5	5	1	3	3	5	3	3	3	3	3	3	3	49	3.26667	4.35556
	AAT/ATT	2	1		1	1	1	1	2	3		1	2	2	3		20	1.66667	1.77778
	ACC/GGT					2											2	2	0.177778
	AAAC/GTTT	2	1	1	1	1	1	1	1	2	1	1	1	1	1	1	17	1.13333	1.51111
	AAAG/CTTT	3	4	3	2	2	2	3	2	2	2	3	2	2	2	2	36	2.4	3.2
	AAAT/ATTT	7	5	6	6	4	6	8	6	6	6	6	6	7	6	6	91	6.06667	8.08889
	AATC/ATTG	1	1	1	3		1	2	1	1	1	1	2	1	1	1	18	1.28571	1.6
	AGAT/ATCT				1	1		3	1	1	2	1	2	1	1	1	15	1.36364	1.33333
	AGGC/CCTG		1														1	1	0.0888889
	AATT/AATT					2											2	2	0.177778
	AAAAT/ATTTT				1				1	1		1		1	1	2	8	1.14286	0.711111
	AAATT/AATTT				1		1		1			1	2	1	1	1	9	1.125	0.8
	AACTT/AAGTT						1	1	1	1	1	1		1		1	8	1	0.711111
	AAAAG/CTTTT												1				1	1	0.0888889
	AAAAAG/CTTTTT	2							2	2	2						8	2	0.711111
	AAGTAT/ACTTAT	1		1	1		1		1	1	1	1		1	1		10	1	0.888889
	AAATAT/ATATTT		1			1											2	1	0.177778
	AAAGCC/CTTTGG					2											2	2	0.177778
	large single copy (LSC)	45	38	47	38	47	35	54	55	55	55	45	41	39	45	34	673	44.8667	59.8222
	Inverted repeat B (IRB) repeat region	11	9	10	15	13	9	12	27	12	12	9	12	7	12	10	180	12	16
	Small single copy (SSC)	6	5	6	6	7	5	7	11	5	6	7	6	4	6	5	92	6.13333	8.17778
	Inverted repeat A (IRA) repeat region	11	9	10	15	13	9	12	27	12	12	9	12	7	12	10	180	12	16
	Minimu length of SSR Loci	10	10	10	10	10	10	10	10	10	10	10	10	10	10	10
	Maximum length of SSR Loci	24	24	24	24	24	34	24	24	20	20	20	24	24	24	20
	SSR in Genic region	28	25	28	28	31	22	32	36	28	31	25	26	19	27	21	407	27.1333	36.1778
	SSR in Intergenic region	45	36	45	46	49	36	53	84	56	54	45	45	38	48	38	718	47.8667	63.8222
	Primer modelling success	55	51	58	64	53	49	54	95	60	54	56	57	47	62	51	866	57.7333	76.9778
	Non-redudent primer paires	45	37	39	46	32	37	42	57	51	42	37	33	31	42	31	602	40.1333	69.515

## Sheet: Table S6
	Table S6 Summary of Repeat found Phobos analysis in the 15 CP genome
		Musa_balbisiana	Arkiya	Astara	Bedadeti	Buffero	China	Derea	Erpha	JungleSeed	Lochingie	Mazia	Nechuwe	Nobo	Onjamo	Siyuti	Yako
	Repeat-unite length
	1	276	306	303	317	266	343	249	279	455	277	288	276	299	278	283	257
	2	45	49	46	47	48	41	47	50	41	49	50	45	53	46	48	44
	3	70	65	56	63	60	73	58	64	66	69	69	70	65	66	53	62
	4	87	86	85	87	85	92	82	84	83	88	88	90	93	89	81	82
	5	152	139	107	143	142	120	147	134	147	136	136	129	134	129	135	126
	6	187	195	143	185	170	168	186	179	218	190	174	186	174	183	188	174
	7	43	41	29	42	45	49	43	42	45	37	39	40	36	42	43	43
	8	25	17	14	16	15	17	15	18	24	18	20	23	20	18	18	17
	9	20	14	7	10	8	10	12	11	11	14	10	11	11	11	8	12
	10	3	7	7	5	9	6	6	6	9	6	8	10	7	7	9	4
	11	9	4	2	5	4	5	4	6	4	4	4	3	3	4	3	4
	12	12	7	3	6	3	1	3	3	5	3	3	7	3	3	3	5
	13	6	1	1	1		1	1	1	1	2	1	1	2	2	1
	14	6	3	2	2	3	2	2	2	2	3	2	2	2	3	3	2
	15	8	6	3	5	5	6	5	4	5	5	5	5	4	5	5	5
	16	8	5	3	3	2	2	2	3	4	4	3	4	4	3	3	1
	17	7	6	8	7	5	4	7	5	2	5	5	6	5	6	8	6
	18	8	4	3	3	3	3	5	3	6	4	3	4	3	3	2	4
	19	5	1	1	3
	20	2												4
	21	11		2	6	2		2	2	3			5	4	3	5	5
	22	1	1			1	1			2	1		1	1	1	2	1
	23	7	8	4	8	4		6	7	6	4	6	4	2	4	4	2
	24	6	4	1	5	2	1	3	3	2	3	3	1	1	1	1	1
	27	5			2					2			2				2
	34	2
	37	1
	38				1
	44	1	1	1	1	1	1	1	1	1	1	1	1	1	1	1	1
	99	2			2					2
	Total	1015	970	831	975	883	946	886	907	1146	923	918	926	931	908	907	860
	Repeat sequence length (bp)
	7	150	162	165	177	143	191	146	145	209	149	149	152	174	157	168	143
	8	78	89	90	86	74	83	74	84	127	74	86	76	82	87	75	76
	9	79	81	79	76	70	91	59	79	90	77	72	72	78	79	56	69
	10	78	73	84	86	77	88	78	73	100	84	86	89	88	80	80	79
	11	147	141	101	138	135	120	137	124	145	130	131	127	131	126	137	128
	12	139	155	121	144	145	139	143	145	155	147	137	148	139	140	146	130
	13	53	46	31	40	36	40	49	46	59	56	42	41	41	51	45	42
	14	51	51	39	55	60	48	55	50	68	50	49	48	38	38	53	55
	15	29	27	22	29	25	27	24	19	37	31	31	31	28	30	21	24
	16	30	22	13	24	20	22	21	26	33	20	27	27	27	21	19	18
	17	15	11	9	10	11	10	7	9	12	12	10	15	10	8	9	10
	18	20	19	13	14	10	8	15	15	23	11	10	13	16	16	17	17
	19	14	12	9	11	12	15	12	13	11	11	12	8	10	10	10	8
	20	5	6	8	5	9	10	7	4	10	11	9	10	8	6	10	7
	21	4	8	3	3	7	6	5	8	5	4	9	8	5	5	5	3
	22	5	2	2	5	6	7	5	10	5	5	3	5	4	7	3	3
	23	2	1	2	1	1	3		3		2	3	1	2	1	1	1
	24	10	6	4	7	6	4	6	6	7	6	7	10	7	6	7	7
	25	6	3		3	2				4	1		2			1	2
	26	5	3	1	3		2	1	1		2	1	1	2	2	1
	27	2	2	2	1	1	1	1	2	2	1	3	2	1	3	2	1
	28	4	3	2	2	3	3	2	3	4	5	4	2	2	3	5	2
	29	2		2	1		1	2	3	1	2	1	1	1			2
	30	5	5	2	5	4	6	4	3	4	4	5	4	4	4	4	6
	31	3	3	1	1	1		1	1	1		2	1	3	2	1
	32	1		1			1						1	2		1
	33				1				2		1				1
	34	6	4	4	4	3	1	6	4	3	4	4	7	4	6	6	3
	35		1	1	2		1	1				1
	36	8		3	2		1	1		1	2		1		1	2	2
	37	6	2					2
	38	4			2	2								1
	39	2	1	2	1	1	1	1	1	1	1	1	1	1	1	1	1
	40	2						1		2				2
	41	1	1		2
	42	5			2				2	1			1	2	1	1	1
	43	1							2
	44	2	2			1	2										1
	45		3				2			1	1					1
	46	1	2	2	2	2	1	2	3	2		2	2		2	2
	47	4	4		3		2	2	2	3	2	2	1	1	1	1
	48	1	1		1								1
	49	1	1	1	1	1	1	1	1	1	1	1	1	1	1	1	1
	50	1				1				1
	51											2
	52																1
	53	1	3		3	2		3	3	1	3	1		1		1	1
	54	4	2	1	2	1	1	1	2	2	2	2	1	2	1	1
	55	1
	57	1
	58			2					2				2
	59											2
	60				2
	61													2			1
	62																2
	63	4
	64	1											2
	67	1								2
	68	2	1
	70		2
	71	2		2	2	2		2	2	2	2		2	2	2	4	2
	72	2	4	2	4	4	4	4	2	2	4	6	2	2	4	2	4
	77			2		2		2	2				2	2	2	2
	79	2			2					2							2
	80	1			2
	81				1
	83										2		2			2	2
	85		2											2
	87								2
	88	2
	89	1
	91		1	1	2	1	1		1	1		1		1	1	1	1
	92				1
	93							1			1		1
	97						2				2
	98	2
	100	2
	101								2
	104		2	2	2	2		2		2		2	2	2	2	2	2
	110											2
	111	1								2
	182	1
	198	2			2					2
	Total	1015	970	831	975	883	946	886	907	1146	923	918	926	931	908	907	860

## Sheet: Table S7
	Table S7 Count of the different repeat types found by REPuter analysis in 15 Ensete vetricosum landraces CP genome
	Count	Musa balbisiana	Arkiya	Atara	Bedadeti	Buffero	China	Derea	Erpha	JungleSeed	Lochingie	Mazia	Nechuwe	Nobo	Onjamo	Siyuti	Yako
	Palindromic	302	307	316	311	336	292	312	302	325	304	322	317	314	313	317	313
	Complement	118	119	122	116	126	111	120	119	128	121	112	123	118	118	116	118
	Forward	381	370	357	372	347	362	370	370	344	370	377	354	370	371	371	371
	Reverse	199	204	205	201	191	235	198	209	203	205	189	206	198	198	196	198
	Total	1000	1000	1000	1000	1000	1000	1000	1000	1000	1000	1000	1000	1000	1000	1000	1000
	%
	Palindromic	30.2	30.7	31.6	31.1	33.6	29.2	31.2	30.2	32.5	30.4	32.2	31.7	31.4	31.3	31.7	31.3
	Complement	11.8	11.9	12.2	11.6	12.6	11.1	12	11.9	12.8	12.1	11.2	12.3	11.8	11.8	11.6	11.8
	Forward	38.1	37	35.7	37.2	34.7	36.2	37	37	34.4	37	37.7	35.4	37	37.1	37.1	37.1
	Reverse	19.9	20.4	20.5	20.1	19.1	23.5	19.8	20.9	20.3	20.5	18.9	20.6	19.8	19.8	19.6	19.8
	Total	100	100	100	100	100	100	100	100	100	100	100	100	100	100	100	100

## Sheet: Table S8-1
	Table S8-1 Summary of the total variations (SNPs/indels) detected in the cp genomes of Ensete species the variations
	Total variations (SNPs/indels) detected in the cp genomes of Ensete species	All varient call			HQ varient call
		All combined (19)	Within ensete ventricosum (15)	Among the Ensete sp (4)	All combined (19)	Within ensete ventricosum (15)	Among the Ensete sp (4)
	Reference cp Genome Length	169503	169503	169503	169503	169503	169503
	Total variations (SNPs/indels)	47416	38095	9321	39096	32239	6857
	Density per kbp	279.735	224.745	54.9902	230.651	190.197	40.4536
	Number of variations in IR	12254	9851	2403	8140	6485	1655
	Number of variations in LSC	27318	21918	5400	23791	19791	4000
	Number of variations in SSC	7844	6326	1518	7165	5963	1202
	Number of variations in CDS	35	30	5	31	29	2
	Number of variations in CDS/Gene	23448	18706	4742	19325	15741	3584
	Number of variations in Gene	1742	1388	354	1499	1234	265
	Number of variations in inter-genic	22191	17971	4220	18241	15235	3006
	Number of Deletion	968	780	188	388	316	72
	Number of Insertion	1165	1009	156	646	567	79
	Number of Substitution	45283	36306	8977	38062	31356	6706

## Sheet: Table S8-2
	Table S8-2 List of the Gene having SNP/indel putative marker candidate
	Sl no	Gene	%GC	Gene length(bp)	SNP(position)	Indel	Restiction site	Note/Comments	F primer	R primer	Tm	PCR product Size (bp)	Digest produce
	1	atpI	38.8%	744	C/T (13); A/C(78); C/G(350)		No RE site found in the target SNP site
	2	cemA	32.9%	1034	C/T(132)		No RE site found in the target SNP site
	3	infA	38.7%	257	A/C(199);G/A(206)	CAACAAAG(216-223); G/-(228)	Site 206 cut, RE:Accl		AATTACTGAATCACTTCCCAACG	AATCATTCGAATCTTTGTTGCGA	57	200	2 fragment produce after digstion 172+28
	4	ndhA	34.9%	629	A/G(46);C/T(144);A/T(226);A/C(237);A/C(242);G/T(351);		No RE site found in the target SNP site
	5	ndhB	38.6%	796	A/T(116);C/T(165);G/T(171); A/T(172);A/C(255);A/T(497)		No RE site found in the target SNP site
	6	ndhF	35.9%	1128	A/G(156); C/T(167);T/C(198);A/G(229);T/C(241);A/T(276)		Alul(198 )		TCGTCGTATATGGGTTTTTCCT	GTGGGTCGATCAAGTATCCGA	59	167	some sample 1/2/3 fragment
	7	ndhI	34.5%	526	G/T(178);A/G(185)		Msel(178=4sample; 285= all sample 404=12sample)
	8	petA	40.4%	963	A/G(318);A/T(333)	A/-(298)	No RE site found in the target SNP site
	9	petB	39.6%	647	C/A(89);G/T(168);C/T(245);C/T(272);C/T(610)		No RE site found in the target SNP site
	10	petD	38.6%	479	A/G(76);C/T(144);A/G(152);C/T(163);C/A(165)	C/-(117, 189)	Sphal146=6sample		ATTGGCTAAAGGGATGGGGC	TGGGTACTGTGCGGAGTATT	60	227	2 fragment produce after digstion 128+99
	11	psbB	45.0%	1528	G/T(241);A/G(606)	C/-(81,392); A/-(82);G/-(825)	No RE site found in the target SNP site
	12	psbD	43.1%	1063	G/C(118);A/T(164);C/A(547);C/T(664)	GCGCT(621-625)	No RE site found in the target SNP site
	13	psbF	41.7%	121		AATGCAGTTC(99-108)	No RE site found in the target SNP site
	14	psbZ	34.9%	189	A/T(122);A/C(125);C/T(133);A/C(134);C/T(167,168);A/T(178)		Hpall, Mspl(126=8sample)		GCTTTCCAATTAGCTGTTTTTGC	ACCAGAAAGACTAATCCAATCCA	58	152	2 fragment produce after digstion 121+31
	15	rbcL	44.2%	1428	A/C(224);G/T(375);A/C(428);G/A(437)	CCGTTTCTTATTTTGTGCCGAAGCGCTTTATAAA(648-681)	No RE site found in the target SNP site
	16	rpl14	38.5%	369	A/G(33);A/G(307);G/C(358)		No RE site found in the target SNP site
	17	rpl16	45.0%	408	G/T(23);G/A(33);G/C(71);G/T(92);A/C(369; 397)	G/-(105)	No RE site found in the target SNP site
	18	rpl22	34.9%	392	G/A(277);G/T(280);C/T(378)		No RE site found in the target SNP site
	19	rpoA	36.2%	1017	G/T(22,32);A/C(33);A/T(86);G/T(118);C/T(132);A/G(171);G/T(175);G/C(236);C/T(428);A/T(692);G/T(694);A/T(707);A/T(733);C/T(769);C/T(386);A/C(862)	G/-(316)	No RE site found in the target SNP site
	20	rpoB	39.0%	3225	G/T(274);C/T(328);C/T(332);G/T(333);C/T(340);A/G(636);G/T(891);G/A(2941);G/T(2971);G/T(3073)	GGACG(2890-2894)	No RE site found in the target SNP site
	21	rpoC2	37.6%	4137	C/T(238);A/G(610);C/A(637);C/T(861);G/T(949);C/T(2022)	TGTA(579-582)	No RE site found in the target SNP site
	22	rps2	40.0%	725	G/T(647)		No RE site found in the target SNP site
	23	rps4	38.3%	607	C/T(351)	CGATT(290-294); TTAGTT(329-334)	No RE site found in the target SNP site
	24	rps8	34.5%	399	G/T(74);A/T/C(89);A/T(120);G/T(160);C/T(219)	TGCTG(45-49)	No RE site found in the target SNP site
	25	rps11	44.5%	417	C/A(246);C/T(268);A/G(288);G/T(301);A/T(342);A/T(345);T/G(414)	GC(310-311)	Sphl(265=9sample)		TCAGATGTACGAGGTCGGGT	CGAATGGCTCGTAATGCTGC	60	200	Some sample ½ fragments
	26	rps19	37.8%	289	A/T(65)	A/-(19)	No RE site found in the target SNP site
	27	ycf2	37.9%	6454		CCGAAATCTGATTCAAATCCAATA(1609-1632)	No RE site found in the target SNP site
	28	ycf4	41.2%	555	G/T(60)

## Sheet: Table S9
	Table S9 SSR marker development summary
		Total	%
	Total number of identified SSRs	1125
	Primer modelling success	866	76.9778
	Non-redudent primer paires	299	34.5266
	Common atleast 10 E ventricosum CP genome	59	19.7324
	Mapped in Ensete ventricosum nuclear genome	53	17.7258
	Mapped in Musa nuclear genome	24	8.02676
